# Supplementary material for: The Impact of Bt Corn on Aflatoxin-Related Insurance Claims in the United States
Source: Sci Rep. 2020 Jun 22;10:10046. doi: 10.1038/s41598-020-66955-1 (PMC7308289; doi:10.1038/s41598-020-66955-1)
Supplement: Supplementary file 2 — Supplementary information 2. [file 41598_2020_66955_MOESM2_ESM.xlsx]

## Sheet: Sheet1
Supplementary Information
The impact of Bt corn on aflatoxin-related insurance claims in the United States
Jina Yu1, David A. Hennessy2, Felicia Wu2,3*
1Applied Economics, Division of Business and Management, Beijing Normal University - Hong Kong Baptist University United International College
2Department of Agricultural, Food, and Resource Economics, Michigan State University.
3Department of Food Science and Human Nutrition, Michigan State University. Address correspondence to F. Wu (fwu@msu.edu)
This Supplementary Tables contains:
Supplementary Tables 1,2,3,7, and 9

## Sheet: Table 1
Supplementary Table 1. Estimated impact of Bt corn, humidity, and temperature on aflatoxin–related insurance claims using Tobit model (marginal effects and coefficients)
	Aflatoxin–related insurance claims
	Marginal effect and bootstrapped standard errors						Coefficient and bootstrapped standard errors
Variables	model	model	model	model	model	model	model	model	model	model	model	model
	(1)	(2)	(3)	(4)	(5)	(6)	(1)	(2)	(3)	(4)	(5)	(6)
Bt/stacked corn adoption rate (%)	-0.015***	-0.015***	-0.016***	-0.013***	-0.015***	-0.016***	-0.300***	-0.288***	-0.314***	-0.256***	-0.290***	-0.321***
	(0.002)	(0.002)	(0.003)	(0.002)	(0.003)	(0.003)	(0.046)	(0.045)	(0.048)	(0.046)	(0.049)	(0.053)
Palmer Z index (index range-6.44 ~ 11.58)
Palmer Z in June	-0.073***	-0.073***	-0.072***	-0.065***	-0.061***	-0.044***	-1.418***	-1.420***	-1.400***	-1.268***	-1.205***	-0.869***
	(0.013)	(0.013)	(0.013)	(0.013)	(0.013)	(0.012)	(0.249)	(0.248)	(0.247)	(0.248)	(0.244)	(0.231)
Palmer Z in July	-0.046***	-0.046***	-0.050***	-0.046***	-0.053***	-0.041***	-0.897***	-0.901***	-0.972***	-0.913***	-1.034***	-0.807***
	(0.010)	(0.010)	(0.011)	(0.010)	(0.011)	(0.011)	(0.205)	(0.204)	(0.210)	(0.199)	(0.207)	(0.221)
Palmer Z in August	0.003	0.003	0.002	0.004	0.003	0.006	0.067	0.049	0.045	0.071	0.066	0.110
	(0.007)	(0.007)	(0.007)	(0.008)	(0.008)	(0.008)	(0.143)	(0.140)	(0.142)	(0.149)	(0.151)	(0.151)
Palmer Z in September	0.021***	0.020***	0.021***	0.017**	0.018**	0.020***	0.403***	0.398***	0.401***	0.333**	0.359**	0.403***
	(0.008)	(0.007)	(0.008)	(0.007)	(0.008)	(0.008)	(0.151)	(0.148)	(0.150)	(0.149)	(0.150)	(0.151)
Temperature in June (proportion of the temperature range, 0-1 value)
Range 26-36°C	-0.357***	-0.205*	-0.151				-6.969***	-4.013*	-2.937
	(0.118)	(0.105)	(0.105)				(2.313)	(2.073)	(2.058)
Range 28-38°C				0.724***	0.880***					14.223***	17.250***
				(0.194)	(0.201)					(3.772)	(3.851)
Range 30-40°C						0.908***						17.885***
						(0.194)						(3.791)
Above 38°C	-1.639***						-31.987***
	(0.434)						(8.391)
Above 40°C		-2.546***		-1.683**				-49.743***		-33.077**
		(0.816)		(0.803)				(15.934)		(15.751)
Above 42°C			-4.129		-3.522	-3.188			-80.519		-69.081	-62.819
			(2.717)		(2.680)	(2.727)			(53.037)		(52.531)	(53.716)
Temperature in July (proportion of the temperature range, 0-1 value)
Range 26-36°C	0.186	-0.019	-0.077				3.639	-0.378	-1.502
	(0.136)	(0.106)	(0.105)				(2.647)	(2.069)	(2.032)
Range 28-38°C				0.086	-0.061					1.682	-1.193
				(0.143)	(0.121)					(2.802)	(2.367)
Range 30-40°C						0.325**						6.399**
						(0.140)						(2.726)
Above 38°C	0.746***						14.564***
	(0.210)						(4.006)
Above 40°C		0.615*		0.765**				12.019*		15.023**
		(0.317)		(0.360)				(6.156)		(7.013)
Above 42°C			-2.119*		-1.618	-0.675			-41.326*		-31.723	-13.305
			(1.166)		(1.131)	(1.210)			(22.708)		(22.163)	(23.870)
State dummies
AL	-0.924***	-0.920***	-0.910***	-0.870***	-0.825***	-0.745***	-18.035***	-17.974***	-17.741***	-17.086***	-16.176***	-14.685***
	(0.197)	(0.197)	(0.203)	(0.186)	(0.191)	(0.189)	(3.885)	(3.875)	(3.991)	(3.698)	(3.774)	(3.734)
AR	-0.486***	-0.487***	-0.393***	-0.379***	-0.230**	-0.072	-9.483***	-9.521***	-7.662***	-7.450***	-4.514**	-1.412
	(0.131)	(0.128)	(0.129)	(0.117)	(0.114)	(0.118)	(2.544)	(2.501)	(2.499)	(2.329)	(2.253)	(2.332)
GA	-1.446**	-1.411**	-1.451**	-1.441**	-1.458**	-1.436**	-28.223**	-27.577**	-28.296**	-28.322**	-28.590**	-28.295**
	(0.640)	(0.630)	(0.644)	(0.627)	(0.638)	(0.639)	(13.461)	(13.277)	(13.547)	(13.289)	(13.483)	(13.567)
IA	-0.329**	-0.263**	-0.108	0.165	0.352***	0.361***	-6.412**	-5.131**	-2.110	3.246	6.907***	7.123***
	(0.134)	(0.118)	(0.117)	(0.118)	(0.121)	(0.135)	(2.565)	(2.261)	(2.263)	(2.318)	(2.357)	(2.649)
IL	-0.490***	-0.426***	-0.329***	-0.052	0.087	0.163	-9.568***	-8.324***	-6.408***	-1.019	1.710	3.208
	(0.122)	(0.106)	(0.105)	(0.098)	(0.100)	(0.118)	(2.310)	(2.021)	(1.990)	(1.935)	(1.950)	(2.316)
KS	-0.614***	-0.580***	-0.471***	-0.302***	-0.198**	-0.021	-11.988***	-11.337***	-9.189***	-5.935***	-3.877**	-0.413
	(0.114)	(0.096)	(0.086)	(0.096)	(0.084)	(0.110)	(2.082)	(1.753)	(1.551)	(1.849)	(1.625)	(2.174)
KY	-1.632	-1.576	-1.566	-1.194	-1.138	-0.995	-31.848	-30.796	-30.531	-23.468	-22.321	-19.600
	(1.227)	(1.197)	(1.229)	(1.199)	(1.243)	(1.245)	(24.108)	(23.547)	(24.126)	(23.686)	(24.512)	(24.652)
LA	-0.408**	-0.423**	-0.361*	-0.478***	-0.373**	-0.304	-7.971**	-8.261**	-7.048*	-9.391**	-7.317*	-5.999
	(0.194)	(0.190)	(0.196)	(0.182)	(0.187)	(0.186)	(3.850)	(3.774)	(3.874)	(3.673)	(3.738)	(3.722)
MO	-0.662***	-0.629***	-0.521***	-0.254**	-0.113	0.049	-12.912***	-12.299***	-10.153***	-4.992**	-2.218	0.975
	(0.128)	(0.115)	(0.110)	(0.110)	(0.105)	(0.127)	(2.385)	(2.161)	(2.051)	(2.159)	(2.049)	(2.494)
MS	-0.605***	-0.589***	-0.567***	-0.517***	-0.455***	-0.382***	-11.800***	-11.516***	-11.051***	-10.154***	-8.924***	-7.526***
	(0.141)	(0.138)	(0.144)	(0.126)	(0.130)	(0.132)	(2.751)	(2.711)	(2.810)	(2.513)	(2.588)	(2.635)
NC	-0.977***	-0.968***	-0.897***	-0.830***	-0.709***	-0.501***	-19.070***	-18.915***	-17.493***	-16.316***	-13.914***	-9.871***
	(0.174)	(0.167)	(0.169)	(0.161)	(0.158)	(0.160)	(3.299)	(3.190)	(3.199)	(3.146)	(3.087)	(3.151)
NE	-0.778***	-0.750***	-0.608***	-0.387***	-0.255*	-0.182	-15.186***	-14.655***	-11.854***	-7.608***	-4.999*	-3.584
	(0.160)	(0.141)	(0.137)	(0.144)	(0.137)	(0.156)	(2.912)	(2.562)	(2.485)	(2.773)	(2.658)	(3.062)
OK	-0.376***	-0.453***	-0.357***	-0.266**	-0.168	-0.021	-7.346***	-8.855***	-6.958***	-5.233**	-3.289	-0.421
	(0.137)	(0.129)	(0.119)	(0.129)	(0.121)	(0.137)	(2.702)	(2.559)	(2.326)	(2.563)	(2.387)	(2.710)
SC	-1.219***	-1.212***	-1.218***	-1.147***	-1.129***	-1.013***	-23.793***	-23.674***	-23.747***	-22.540***	-22.137***	-19.958***
	(0.219)	(0.217)	(0.224)	(0.206)	(0.211)	(0.212)	(4.192)	(4.145)	(4.243)	(3.995)	(4.069)	(4.094)
TN	-1.100**	-1.072**	-1.028*	-0.883	-0.786	-0.599	-21.473**	-20.950*	-20.037*	-17.356	-15.413	-11.800
	(0.545)	(0.544)	(0.546)	(0.545)	(0.546)	(0.553)	(10.864)	(10.853)	(10.846)	(10.893)	(10.884)	(11.035)
TX	-	-	-	-	-	-	-	-	-	-	-	-
(omitted)	-	-	-	-	-	-	-	-	-	-	-	-
Year Dummies
Year 2001	-1.246***	-1.175***	-1.273***	-1.002***	-1.129***	-1.220***
	(0.258)	(0.254)	(0.263)	(0.270)	(0.283)	(0.295)	(4.957)	(4.906)	(5.035)	(5.242)	(5.451)	(5.668)
Year 2002	-0.622***	-0.544***	-0.642***	-0.403**	-0.523***	-0.597***	-12.140***	-10.621***	-12.526***	-7.923**	-10.259***	-11.770***
	(0.189)	(0.182)	(0.190)	(0.190)	(0.198)	(0.202)	(3.663)	(3.527)	(3.674)	(3.696)	(3.847)	(3.912)
Year 2003	-0.780***	-0.682***	-0.769***	-0.458**	-0.558***	-0.595***	-15.214***	-13.320***	-15.001***	-9.005**	-10.952***	-11.728***
	(0.198)	(0.190)	(0.199)	(0.204)	(0.211)	(0.213)	(3.838)	(3.689)	(3.842)	(3.984)	(4.113)	(4.142)
Year 2004	-0.874***	-0.794***	-0.884***	-0.604**	-0.711***	-0.777***	-17.057***	-15.506***	-17.235***	-11.864**	-13.937***	-15.314***
	(0.259)	(0.252)	(0.262)	(0.269)	(0.275)	(0.284)	(5.060)	(4.918)	(5.102)	(5.259)	(5.377)	(5.564)
Year 2005	-0.115	-0.051	-0.129	0.061	-0.032	-0.072	-2.245	-1.002	-2.517	1.189	-0.624	-1.419
	(0.163)	(0.160)	(0.162)	(0.167)	(0.170)	(0.168)	(3.186)	(3.119)	(3.158)	(3.282)	(3.326)	(3.305)
Year 2006	-0.451***	-0.393**	-0.449***	-0.276*	-0.347**	-0.336**	-8.808***	-7.685**	-8.757***	-5.428*	-6.809**	-6.625**
	(0.166)	(0.160)	(0.163)	(0.166)	(0.170)	(0.169)	(3.231)	(3.104)	(3.166)	(3.241)	(3.309)	(3.298)
Year 2007	-0.263*	-0.197	-0.247	-0.078	-0.140	-0.156	-5.124*	-3.844	-4.811	-1.537	-2.742	-3.083
	(0.156)	(0.151)	(0.155)	(0.157)	(0.161)	(0.160)	(3.049)	(2.938)	(3.018)	(3.075)	(3.155)	(3.135)
Year 2008	0.222	0.265*	0.218	0.341**	0.279*	0.269*	4.336	5.178*	4.244	6.695**	5.482*	5.303*
	(0.145)	(0.141)	(0.143)	(0.146)	(0.148)	(0.144)	(2.823)	(2.737)	(2.770)	(2.853)	(2.883)	(2.819)
Year 2009	0.223	0.258*	0.217	0.431***	0.375**	0.366**	4.360	5.044*	4.227	8.466***	7.357**	7.221**
	(0.151)	(0.147)	(0.149)	(0.158)	(0.158)	(0.154)	(2.938)	(2.862)	(2.889)	(3.093)	(3.076)	(3.002)
Year 2010	0.399***	0.439***	0.407***	0.467***	0.425***	0.379***	7.784***	8.579***	7.943***	9.183***	8.333***	7.463***
	(0.149)	(0.146)	(0.148)	(0.147)	(0.149)	(0.144)	(2.901)	(2.843)	(2.867)	(2.883)	(2.906)	(2.816)
Year 2011	0.253*	0.302**	0.289**	0.410***	0.398***	0.368**	4.934*	5.893**	5.627**	8.047***	7.814***	7.242**
	(0.149)	(0.145)	(0.146)	(0.150)	(0.152)	(0.146)	(2.894)	(2.817)	(2.845)	(2.950)	(2.974)	(2.871)
Year 2012	0.509***	0.554***	0.512***	0.656***	0.640***	0.627***	9.938***	10.823***	9.992***	12.892***	12.559***	12.349***
	(0.145)	(0.141)	(0.142)	(0.151)	(0.154)	(0.151)	(2.818)	(2.734)	(2.736)	(2.947)	(2.975)	(2.918)
Year 2013	0.275*	0.310**	0.275*	0.425***	0.397**	0.441***	5.368*	6.056**	5.368*	8.351***	7.778**	8.680***
	(0.155)	(0.151)	(0.152)	(0.160)	(0.161)	(0.157)	(3.014)	(2.924)	(2.949)	(3.114)	(3.135)	(3.057)
Year 2014	0.081	0.091	0.089	0.114	0.108	0.203	1.576	1.782	1.733	2.235	2.121	4.001
	(0.173)	(0.168)	(0.170)	(0.173)	(0.173)	(0.173)	(3.358)	(3.275)	(3.298)	(3.379)	(3.377)	(3.379)
Year 2015	0.062	0.090	0.082	0.134	0.138	0.160	1.206	1.766	1.604	2.637	2.708	3.145
	(0.253)	(0.249)	(0.253)	(0.254)	(0.258)	(0.255)	(4.937)	(4.865)	(4.916)	(4.967)	(5.047)	(4.997)
Year 2016	-	-	-	-	-	-	-	-	-	-	-	-
(omitted)
First stage residual	0.017***	0.016***	0.018***	0.015***	0.017***	0.018***	0.336***	0.322***	0.348***	0.290***	0.324***	0.363***
	(0.003)	(0.003)	(0.003)	(0.003)	(0.003)	(0.003)	(0.050)	(0.050)	(0.053)	(0.050)	(0.053)	(0.058)
Missing data dummy	-0.071*	-0.062	-0.063	-0.065	-0.072	-0.074	-1.390*	-1.216	-1.229	-1.275	-1.422	-1.449
	(0.042)	(0.043)	(0.043)	(0.045)	(0.046)	(0.048)	(0.821)	(0.828)	(0.844)	(0.876)	(0.901)	(0.948)
Observations	12,127	12,127	12,127	12,127	12,127	12,127	12,127	12,127	12,127	12,127	12,127	12,127
Bootstrapped standard errors in parentheses, *** p<0.01, ** p<0.05, * p<0.1

## Sheet: Table 2
Supplementary Table 2. Estimated marginal impact of Bt corn, humidity, and temperature on aflatoxin–related insurance claims using Probit and Fractional Probit model
	Aflatoxin–related insurance claims
	Marginal effect and bootstrapped standard errors
Variables	Probit	Fractional Probit*
	(1)	(2)
Bt/stacked corn adoption rate	-0.002***	-0.014***
	(0.000)	(0.003)
Palmer Z index
Palmer Z in June	-0.006***	-0.074***
	(0.002)	(0.019)
Palmer Z in July	-0.005***	-0.028*
	(0.001)	(0.016)
Palmer Z in August	-0.001	0.022
	(0.001)	(0.014)
Palmer Z in September	0.002***	0.013
	(0.001)	(0.009)
Temperature in June
Range 30-40°C	0.111***	0.843***
	(0.020)	(0.260)
Above 42°C	-0.531	-1.335
	(0.396)	(3.509)
Temperature in July
Range 30-40°C	0.050***	-0.074
	(0.018)	(0.235)
Above 42°C	-0.024	-1.856
	(0.169)	(1.959)
State dummies
AL	-0.093***	-0.724***
	(0.018)	(0.206)
AR	-0.012	-0.062
	(0.015)	(0.131)
GA	-0.178***	-1.542***
	(0.031)	(0.458)
IA	0.048**	-0.085
	(0.019)	(0.207)
IL	0.025	-0.222
	(0.017)	(0.177)
KS	0.013	-0.375**
	(0.014)	(0.161)
KY	-0.089***	-1.402***
	(0.025)	(0.485)
LA	-0.051**	-0.164
	(0.022)	(0.164)
MO	0.009	-0.236
	(0.017)	(0.182)
MS	-0.047***	-0.303**
	(0.018)	(0.136)
NC	-0.070***	-0.735***
	(0.019)	(0.237)
NE	-0.024	-1.007***
	(0.019)	(0.267)
OK	0.026	-0.137
	(0.020)	(0.187)
SC	-0.129***	-0.906***
	(0.018)	(0.246)
TN	-0.072***	-0.658*
	(0.023)	(0.397)
TX	-	-
(omitted)
Year Dummies
Year 2001	-0.091**	-1.417***
	(0.037)	(0.419)
Year 2002	-0.037	-0.636**
	(0.029)	(0.310)
Year 2003	-0.039	-0.577*
	(0.031)	(0.314)
Year 2004	-0.042	-0.736**
	(0.033)	(0.352)
Year 2005	0.019	-0.320
	(0.024)	(0.273)
Year 2006	-0.019	-0.447
	(0.023)	(0.287)
Year 2007	0.008	-0.515*
	(0.022)	(0.298)
Year 2008	0.057***	-0.064
	(0.018)	(0.258)
Year 2009	0.067***	0.031
	(0.019)	(0.265)
Year 2010	0.067***	0.070
	(0.018)	(0.264)
Year 2011	0.062***	0.035
	(0.017)	(0.280)
Year 2012	0.107***	0.057
	(0.017)	(0.274)
Year 2013	0.071***	-0.043
	(0.019)	(0.297)
Year 2014	0.036*	-0.183
	(0.020)	(0.318)
Year 2015	0.030	-0.395
	(0.020)	(0.342)
Year 2016	-	-
(omitted)
First stage residual	0.002***	0.015***
	(0.000)	(0.004)
Missing data dummy	-0.010*	-0.007
	(0.006)	(0.068)
Observations	12127	12,127
Bootstrapped standard errors in parentheses, *** p<0.01, ** p<0.05, * p<0.1
* Since dependent variable in the fractional probit model (model 2) are normalized to occur in the [0 1] range, we multiply 100 for easy comparison with the results with the Tobit model.

## Sheet: Table 3
Supplementary Table 3. Estimated marginal impact of Viptera and non-Viptera Bt corn on insurance claims.
	Viptera adoption rate (First stage)	Non-Viptera Bt adoption rate (First stage)	Aflatoxin–related insurance claims (Second stage)
	coefficients	coefficients	Marginal effect and bootstrapped standard errors
Variables	model	model	model
	(1)	(2)	(3)
IV1: Seed cost per expected yield	-22.647***
	(3.683)
IV2: Expected yield	-0.067***	0.058***
	(0.011)	(0.007)
Viptera corn adoption rate			0.252
			(0.163)
Non-Viptera Bt corn adoption rate			-0.292**
			(0.139)
Palmer Z index
Palmer Z in June	-0.189*	0.583***	-0.129
	(0.108)	(0.137)	(0.200)
Palmer Z in July	0.950***	-0.610***	-0.997***
	(0.121)	(0.177)	(0.292)
Palmer Z in August	-0.126	-0.387***	-0.229
	(0.109)	(0.139)	(0.211)
Palmer Z in September	-0.287**	0.058	0.046
	(0.132)	(0.151)	(0.194)
Temperature in June
Range 30-40°C	3.967**	1.976	5.761**
	(1.992)	(2.256)	(2.658)
Above 42°C	-23.963*	68.346***	25.032
	(13.438)	(13.830)	(25.471)
Temperature in July
Range 30-40°C	1.545	9.670***	10.206***
	(1.675)	(2.137)	(3.395)
Above 42°C	-54.719***	80.263***	2.466
	(18.057)	(20.422)	(21.173)
State dummies
AL	-22.375***	4.490	0.140
	(2.078)	(3.168)	(13.782)
AR	-12.026***	2.276	3.308
	(1.858)	(2.389)	(2.413)
GA	-15.439***	-18.293***	-6.961
	(1.619)	(3.263)	(12.957)
IA	-0.528	-4.446*	-0.088
	(1.783)	(2.325)	(2.247)
IL	1.222	-4.304*	3.973*
	(1.755)	(2.284)	(2.140)
KS	4.910***	-7.404***	0.518
	(1.360)	(1.601)	(2.122)
KY	-5.664***	-6.791***	-3.773
	(1.840)	(2.197)	(13.564)
LA	-17.960***	13.803***	10.490*
	(1.555)	(2.014)	(5.466)
MO	4.043***	-2.855*	-1.190
	(1.459)	(1.705)	(2.033)
MS	-12.255***	-3.637	6.330**
	(2.367)	(2.438)	(2.524)
NC	-16.171***	11.382***	5.549
	(1.648)	(2.509)	(3.946)
NE	1.947	-7.835***	-4.408**
	(1.597)	(2.179)	(2.185)
OK	-5.066	7.947***	10.651***
	(3.354)	(2.943)	(3.102)
SC	-12.185***	8.496***	-1.978
	(1.533)	(2.657)	(13.620)
TN	-2.798*	3.314*	-2.320
	(1.544)	(1.860)	(14.024)
TX	-	-	-
(omitted)
Year Dummies
Year 2011	-31.237***	8.484***	14.620***
	(1.139)	(1.136)	(4.994)
Year 2012	-25.718***	4.528***	15.143***
	(1.050)	(1.188)	(4.486)
Year 2013	-11.749***	4.783***	10.044***
	(0.972)	(1.218)	(2.876)
Year 2014	-5.176***	4.616***	5.153*
	(0.992)	(1.248)	(2.993)
Year 2015	-3.226***	-0.418	1.334
	(0.901)	(1.050)	(3.198)
Year 2016	-	-	-
(omitted)
First stage residual from model (1)			-0.190
			(0.156)
First stage residual from model (2)			0.345**
			(0.141)
Missing data dummy	0.030	-0.229	-0.183
	(0.490)	(0.713)	(0.552)
Observations	4,198	4,198	4,198
Bootstrapped standard errors in parentheses, *** p<0.01, ** p<0.05, * p<0.1
A value for partial F-statistics of IV1=IV2=0 is 19.83 (model1)
A value for partial F-statistics of IV2=0 is 69.77 (model2)

## Sheet: Table 7
Supplementary Table 7. Two years average Bt adoption rate by crop reporting district (%)
Year	State	CRD	Bt adoption rate (Two Year Average)
2001-2002	1	120	0
2001-2002	1	130	0
2001-2002	1	140	0
2001-2002	1	150	6.47491
2001-2002	1	160	0
2001-2002	5	530	15.0232
2001-2002	5	550	0
2001-2002	5	570	0
2001-2002	13	1340	0
2001-2002	13	1350	0
2001-2002	13	1360	0
2001-2002	13	1370	0
2001-2002	13	1380	0
2001-2002	13	1390	0
2001-2002	17	1710	20.1833
2001-2002	17	1720	20.2462
2001-2002	17	1730	18.4449
2001-2002	17	1740	16.8771
2001-2002	17	1750	13.2376
2001-2002	17	1760	12.0068
2001-2002	17	1770	6.10223
2001-2002	17	1780	17.8148
2001-2002	17	1790	27.3753
2001-2002	19	1910	40.4809
2001-2002	19	1920	26.9502
2001-2002	19	1930	25.161
2001-2002	19	1940	32.0498
2001-2002	19	1950	34.4002
2001-2002	19	1960	24.2241
2001-2002	19	1970	34.6185
2001-2002	19	1980	35.2302
2001-2002	19	1990	37.4717
2001-2002	20	2010	16.5858
2001-2002	20	2020	25.2865
2001-2002	20	2030	50.6468
2001-2002	20	2040	21.7219
2001-2002	20	2050	44.71
2001-2002	20	2060	68.8912
2001-2002	20	2070	11.9643
2001-2002	20	2080	16.8479
2001-2002	20	2090	16.7264
2001-2002	21	2110	52.1187
2001-2002	21	2120	18.0912
2001-2002	21	2130	13.0784
2001-2002	21	2150	8.23908
2001-2002	22	2210	0
2001-2002	22	2230	0
2001-2002	22	2240	0
2001-2002	28	2810	0
2001-2002	28	2830	10.7782
2001-2002	28	2840	0
2001-2002	28	2850	0
2001-2002	28	2860	0
2001-2002	28	2870	0
2001-2002	29	2910	13.7411
2001-2002	29	2920	25.6754
2001-2002	29	2930	29.4458
2001-2002	29	2940	30.2247
2001-2002	29	2950	24.3629
2001-2002	29	2960	13.4465
2001-2002	29	2970	49.4191
2001-2002	29	2990	37.9142
2001-2002	31	3110	7.90059
2001-2002	31	3120	27.1983
2001-2002	31	3130	37.789
2001-2002	31	3150	20.0727
2001-2002	31	3160	40.6297
2001-2002	31	3170	16.627
2001-2002	31	3180	26.8647
2001-2002	31	3190	35.0309
2001-2002	37	3710	88.7319
2001-2002	37	3740	13.8363
2001-2002	37	3750	11.1918
2001-2002	37	3760	5.08308
2001-2002	37	3770	23.6331
2001-2002	37	3780	8.89554
2001-2002	37	3790	20.1445
2001-2002	40	4010	52.6897
2001-2002	40	4070	0
2001-2002	40	4080	0
2001-2002	40	4090	0
2001-2002	45	4510	0
2001-2002	45	4540	0
2001-2002	45	4550	2.91091
2001-2002	45	4580	0
2001-2002	47	4710	49.5379
2001-2002	47	4720	26.8492
2001-2002	47	4730	29.4676
2001-2002	47	4740	27.9717
2001-2002	47	4750	11.9676
2001-2002	47	4760	13.4671
2001-2002	48	4811	54.1798
2001-2002	48	4830	0
2001-2002	48	4840	0
2001-2002	48	4851	0
2001-2002	48	4870	0
2001-2002	48	4881	4.32559
2001-2002	48	4882	0
2001-2002	48	4890	0
2003-2004	1	110	0
2003-2004	1	130	0
2003-2004	1	150	0
2003-2004	5	530	24.5458
2003-2004	5	540	0
2003-2004	5	560	12.5818
2003-2004	5	570	6.60802
2003-2004	5	590	0
2003-2004	13	1340	0
2003-2004	13	1350	21.3944
2003-2004	13	1360	0
2003-2004	13	1370	0
2003-2004	13	1380	0
2003-2004	13	1390	0
2003-2004	17	1710	40.9881
2003-2004	17	1720	34.3794
2003-2004	17	1730	30.8918
2003-2004	17	1740	33.7569
2003-2004	17	1750	24.7548
2003-2004	17	1760	20.5398
2003-2004	17	1770	16.7977
2003-2004	17	1780	25.5319
2003-2004	17	1790	25.2662
2003-2004	19	1910	51.0411
2003-2004	19	1920	39.6696
2003-2004	19	1930	31.285
2003-2004	19	1940	43.4249
2003-2004	19	1950	44.7623
2003-2004	19	1960	31.6078
2003-2004	19	1970	44.8804
2003-2004	19	1980	31.4354
2003-2004	19	1990	45.3734
2003-2004	20	2010	18.9365
2003-2004	20	2020	58.5935
2003-2004	20	2030	46.674
2003-2004	20	2040	30.8699
2003-2004	20	2050	17.768
2003-2004	20	2060	53.4252
2003-2004	20	2070	34.0889
2003-2004	20	2080	44.3718
2003-2004	20	2090	15.6992
2003-2004	21	2110	36.4985
2003-2004	21	2120	15.3844
2003-2004	21	2130	18.1346
2003-2004	21	2140	30
2003-2004	21	2150	0
2003-2004	22	2230	7.80341
2003-2004	22	2250	22.9073
2003-2004	22	2270	0
2003-2004	28	2810	0
2003-2004	28	2830	19.378
2003-2004	28	2850	31.4815
2003-2004	28	2860	15.1398
2003-2004	29	2910	33.3007
2003-2004	29	2920	37.3259
2003-2004	29	2930	35.2906
2003-2004	29	2940	55.0692
2003-2004	29	2950	48.5201
2003-2004	29	2960	35.3597
2003-2004	29	2970	36.6664
2003-2004	29	2980	0
2003-2004	29	2990	27.063
2003-2004	31	3110	1.88573
2003-2004	31	3120	50.5135
2003-2004	31	3130	57.0825
2003-2004	31	3150	36.4883
2003-2004	31	3160	44.7999
2003-2004	31	3170	31.6771
2003-2004	31	3180	53.1717
2003-2004	31	3190	44.109
2003-2004	37	3710	14.4737
2003-2004	37	3720	0
2003-2004	37	3740	4.55615
2003-2004	37	3750	3.76639
2003-2004	37	3760	0
2003-2004	37	3770	32.441
2003-2004	37	3780	0.0917274
2003-2004	37	3790	3.91058
2003-2004	40	4010	57.8137
2003-2004	40	4030	0
2003-2004	40	4040	0
2003-2004	40	4070	0
2003-2004	40	4090	0
2003-2004	45	4510	0
2003-2004	45	4530	0
2003-2004	45	4540	0
2003-2004	45	4550	0
2003-2004	47	4710	26.4189
2003-2004	47	4720	28.6342
2003-2004	47	4730	58.1412
2003-2004	47	4740	61.9909
2003-2004	47	4750	0.682486
2003-2004	47	4760	17.8031
2003-2004	48	4811	60.4423
2003-2004	48	4812	0
2003-2004	48	4840	3.25554
2003-2004	48	4881	22.0556
2003-2004	48	4890	21.4842
2003-2004	48	4896	0
2003-2004	48	4897	0
2005-2006	1	110	47.3805
2005-2006	1	150	0
2005-2006	5	530	28.9035
2005-2006	5	540	0
2005-2006	5	550	64.2857
2005-2006	5	560	51.6742
2005-2006	5	570	21.6771
2005-2006	5	590	40.1709
2005-2006	13	1340	0
2005-2006	13	1350	43.7404
2005-2006	13	1360	0
2005-2006	13	1380	26.0836
2005-2006	17	1710	50.1336
2005-2006	17	1720	48.2217
2005-2006	17	1730	38.81
2005-2006	17	1740	46.0204
2005-2006	17	1750	39.6716
2005-2006	17	1760	27.0753
2005-2006	17	1770	35.5594
2005-2006	17	1780	37.6709
2005-2006	17	1790	43.4315
2005-2006	19	1910	63.5541
2005-2006	19	1920	57.3448
2005-2006	19	1930	51.4619
2005-2006	19	1940	60.7856
2005-2006	19	1950	57.8137
2005-2006	19	1960	44.2352
2005-2006	19	1970	60.2962
2005-2006	19	1980	45.5997
2005-2006	19	1990	53.1029
2005-2006	20	2010	53.7286
2005-2006	20	2020	48.295
2005-2006	20	2030	64.8098
2005-2006	20	2040	47.2829
2005-2006	20	2050	44.0357
2005-2006	20	2060	58.4065
2005-2006	20	2070	48.4454
2005-2006	20	2080	50.8603
2005-2006	20	2090	37.871
2005-2006	21	2110	19.7098
2005-2006	21	2120	22.0601
2005-2006	21	2130	25.3463
2005-2006	21	2140	0
2005-2006	21	2150	1.42632
2005-2006	21	2160	1.95129
2005-2006	22	2210	3.96496
2005-2006	22	2230	32.5268
2005-2006	22	2250	43.836
2005-2006	22	2270	0
2005-2006	28	2820	0
2005-2006	28	2830	17.875
2005-2006	28	2840	23.0507
2005-2006	28	2850	0
2005-2006	28	2860	19.7298
2005-2006	29	2910	38.0764
2005-2006	29	2920	42.0484
2005-2006	29	2930	53.6676
2005-2006	29	2940	43.0844
2005-2006	29	2950	53.3884
2005-2006	29	2960	38.3196
2005-2006	29	2970	37.2462
2005-2006	29	2980	0
2005-2006	29	2990	48.0368
2005-2006	31	3110	24.7847
2005-2006	31	3120	57.3792
2005-2006	31	3130	71.4299
2005-2006	31	3150	52.04
2005-2006	31	3160	61.4569
2005-2006	31	3170	25.9316
2005-2006	31	3180	55.8763
2005-2006	31	3190	56.1793
2005-2006	37	3710	62.6917
2005-2006	37	3720	0.841463
2005-2006	37	3740	8.88656
2005-2006	37	3750	43.2819
2005-2006	37	3760	0
2005-2006	37	3770	35.4749
2005-2006	37	3780	59.4124
2005-2006	37	3790	19.3217
2005-2006	40	4010	69.1783
2005-2006	40	4050	0
2005-2006	40	4060	0
2005-2006	40	4080	17.5044
2005-2006	40	4090	33.8638
2005-2006	45	4510	0
2005-2006	45	4540	0
2005-2006	45	4550	2.63166
2005-2006	45	4580	0
2005-2006	47	4710	34.999
2005-2006	47	4720	29.3883
2005-2006	47	4730	36.9183
2005-2006	47	4740	13.1071
2005-2006	47	4750	37.1653
2005-2006	47	4760	7.07508
2005-2006	48	4811	53.4935
2005-2006	48	4812	73.7589
2005-2006	48	4821	0
2005-2006	48	4830	0
2005-2006	48	4840	26.9224
2005-2006	48	4852	56.5969
2005-2006	48	4870	31.8422
2005-2006	48	4881	22.797
2005-2006	48	4882	11.0827
2005-2006	48	4890	26.9891
2005-2006	48	4896	3.85619
2005-2006	48	4897	0
2007-2008	1	110	45.8558
2007-2008	1	120	17.7508
2007-2008	1	130	0
2007-2008	1	140	0
2007-2008	1	150	3.44828
2007-2008	1	160	0
2007-2008	5	530	100
2007-2008	5	540	49.2185
2007-2008	5	550	22.7002
2007-2008	5	560	60.0602
2007-2008	5	570	82.4554
2007-2008	5	590	31.9767
2007-2008	13	1340	0
2007-2008	13	1350	9.12487
2007-2008	13	1360	0
2007-2008	13	1370	0
2007-2008	13	1380	24.6736
2007-2008	13	1390	2.59375
2007-2008	17	1710	76.3665
2007-2008	17	1720	69.6602
2007-2008	17	1730	63.4932
2007-2008	17	1740	75.7556
2007-2008	17	1750	77.5591
2007-2008	17	1760	62.9405
2007-2008	17	1770	65.1132
2007-2008	17	1780	63.3075
2007-2008	17	1790	57.4839
2007-2008	19	1910	82.032
2007-2008	19	1920	76.0268
2007-2008	19	1930	74.1544
2007-2008	19	1940	74.604
2007-2008	19	1950	75.3595
2007-2008	19	1960	70.272
2007-2008	19	1970	69.2874
2007-2008	19	1980	65.2664
2007-2008	19	1990	69.923
2007-2008	20	2010	64.4129
2007-2008	20	2020	50.8362
2007-2008	20	2030	74.2597
2007-2008	20	2040	50.9791
2007-2008	20	2050	61.7607
2007-2008	20	2060	66.6024
2007-2008	20	2070	65.3741
2007-2008	20	2080	53.6375
2007-2008	20	2090	52.3199
2007-2008	21	2110	34.4868
2007-2008	21	2120	54.4839
2007-2008	21	2130	24.3948
2007-2008	21	2140	35.7143
2007-2008	21	2150	4.25254
2007-2008	21	2160	0
2007-2008	22	2210	100
2007-2008	22	2230	60.6288
2007-2008	22	2240	46.412
2007-2008	22	2250	34.3103
2007-2008	28	2810	8.75044
2007-2008	28	2820	32.4258
2007-2008	28	2830	6.85579
2007-2008	28	2840	48.4375
2007-2008	28	2850	37.6676
2007-2008	28	2860	40.3414
2007-2008	28	2870	29.5195
2007-2008	29	2910	57.9485
2007-2008	29	2920	62.17
2007-2008	29	2930	49.5053
2007-2008	29	2940	52.2465
2007-2008	29	2950	59.1884
2007-2008	29	2960	36.2156
2007-2008	29	2970	52.2354
2007-2008	29	2980	0
2007-2008	29	2990	56.838
2007-2008	31	3110	68.226
2007-2008	31	3120	61.8075
2007-2008	31	3130	78.8747
2007-2008	31	3150	80.5938
2007-2008	31	3160	69.5388
2007-2008	31	3170	64.5177
2007-2008	31	3180	70.2948
2007-2008	31	3190	67.4347
2007-2008	37	3710	29.6889
2007-2008	37	3720	26.573
2007-2008	37	3740	17.8588
2007-2008	37	3750	39.6555
2007-2008	37	3760	50.8498
2007-2008	37	3770	78.6247
2007-2008	37	3780	75.2975
2007-2008	37	3790	63.2387
2007-2008	40	4010	70.2857
2007-2008	40	4040	73.8912
2007-2008	40	4050	50
2007-2008	40	4070	44.9115
2007-2008	40	4080	67.0149
2007-2008	40	4090	25
2007-2008	45	4510	0
2007-2008	45	4530	22.1364
2007-2008	45	4550	12.7531
2007-2008	45	4580	34.4994
2007-2008	47	4710	62.8471
2007-2008	47	4720	55.7333
2007-2008	47	4730	25.8446
2007-2008	47	4740	51.577
2007-2008	47	4750	37.6778
2007-2008	47	4760	45.4091
2007-2008	48	4811	72.7577
2007-2008	48	4812	71.6642
2007-2008	48	4840	41.488
2007-2008	48	4851	53.9779
2007-2008	48	4852	39.3151
2007-2008	48	4870	0
2007-2008	48	4881	29.6887
2007-2008	48	4882	30.7112
2007-2008	48	4890	54.4122
2009-2010	1	110	84.6021
2009-2010	1	120	53.3087
2009-2010	1	130	0
2009-2010	1	140	38.1743
2009-2010	1	150	26.1129
2009-2010	1	160	64.9999
2009-2010	5	530	89.5741
2009-2010	5	540	55.9475
2009-2010	5	550	100
2009-2010	5	560	59.6592
2009-2010	5	570	90.2277
2009-2010	13	1340	0
2009-2010	13	1350	3.91061
2009-2010	13	1360	19.9275
2009-2010	13	1370	16.981
2009-2010	13	1380	14.9171
2009-2010	13	1390	33.5315
2009-2010	17	1710	73.2744
2009-2010	17	1720	73.0378
2009-2010	17	1730	65.2169
2009-2010	17	1740	80.3488
2009-2010	17	1750	78.1901
2009-2010	17	1760	67.281
2009-2010	17	1770	74.9481
2009-2010	17	1780	76.3938
2009-2010	17	1790	60.6097
2009-2010	19	1910	82.1077
2009-2010	19	1920	75.263
2009-2010	19	1930	72.1392
2009-2010	19	1940	79.4442
2009-2010	19	1950	79.2147
2009-2010	19	1960	76.2038
2009-2010	19	1970	76.2936
2009-2010	19	1980	77.1945
2009-2010	19	1990	79.0325
2009-2010	20	2010	63.555
2009-2010	20	2020	74.4324
2009-2010	20	2030	68.6918
2009-2010	20	2040	63.79
2009-2010	20	2050	68.1609
2009-2010	20	2060	78.9894
2009-2010	20	2070	73.2488
2009-2010	20	2080	75.0216
2009-2010	20	2090	61.1106
2009-2010	21	2110	76.798
2009-2010	21	2120	48.0492
2009-2010	21	2130	52.3776
2009-2010	21	2140	42.2222
2009-2010	21	2150	34.2332
2009-2010	21	2160	85.636
2009-2010	22	2210	72.6192
2009-2010	22	2230	62.0315
2009-2010	22	2240	21.0526
2009-2010	22	2250	53.4359
2009-2010	28	2810	71.4904
2009-2010	28	2820	24.2788
2009-2010	28	2830	66.4295
2009-2010	28	2840	22.3406
2009-2010	28	2850	58.6352
2009-2010	28	2860	39.1061
2009-2010	29	2910	69.9285
2009-2010	29	2920	74.3238
2009-2010	29	2930	58.9843
2009-2010	29	2940	74.3654
2009-2010	29	2950	71.3473
2009-2010	29	2960	65.0502
2009-2010	29	2970	83.1152
2009-2010	29	2980	67.1023
2009-2010	29	2990	59.9972
2009-2010	31	3110	61.5782
2009-2010	31	3120	83.9671
2009-2010	31	3130	80.3187
2009-2010	31	3150	77.4625
2009-2010	31	3160	74.6096
2009-2010	31	3170	66.4315
2009-2010	31	3180	73.2595
2009-2010	31	3190	76.3939
2009-2010	37	3710	100
2009-2010	37	3720	47.2304
2009-2010	37	3740	42.7528
2009-2010	37	3750	56.5904
2009-2010	37	3760	32.7452
2009-2010	37	3770	78.8272
2009-2010	37	3780	78.8168
2009-2010	37	3790	59.7164
2009-2010	40	4010	78.2099
2009-2010	40	4040	84.0954
2009-2010	40	4050	77.2793
2009-2010	40	4060	0
2009-2010	40	4070	80.1636
2009-2010	40	4080	82.8571
2009-2010	40	4090	0
2009-2010	45	4510	90.7289
2009-2010	45	4530	41.7368
2009-2010	45	4550	39.8664
2009-2010	45	4580	20.6594
2009-2010	47	4710	84.1066
2009-2010	47	4720	65.0712
2009-2010	47	4730	67.2943
2009-2010	47	4740	73.2557
2009-2010	47	4750	88.1898
2009-2010	47	4760	65.3989
2009-2010	48	4811	77.6491
2009-2010	48	4812	73.579
2009-2010	48	4830	91.5254
2009-2010	48	4840	48.17
2009-2010	48	4851	50
2009-2010	48	4852	50.2667
2009-2010	48	4870	0
2009-2010	48	4881	47.061
2009-2010	48	4882	71.7391
2009-2010	48	4890	67.5538
2009-2010	48	4896	28.5904
2009-2010	48	4897	44.8198
2011-2012	1	110	65.4533
2011-2012	1	120	57.5779
2011-2012	1	130	0
2011-2012	1	140	59.6257
2011-2012	1	150	50.6119
2011-2012	1	160	67.6442
2011-2012	5	530	85.1974
2011-2012	5	540	0
2011-2012	5	550	100
2011-2012	5	560	73.816
2011-2012	5	570	70.9059
2011-2012	5	590	81.9479
2011-2012	13	1340	59.2941
2011-2012	13	1350	0
2011-2012	13	1360	9.35502
2011-2012	13	1370	31.1167
2011-2012	13	1380	65.7635
2011-2012	13	1390	25.0932
2011-2012	17	1710	76.7924
2011-2012	17	1720	81.1304
2011-2012	17	1730	63.7481
2011-2012	17	1740	80.8387
2011-2012	17	1750	80.5832
2011-2012	17	1760	66.418
2011-2012	17	1770	77.7437
2011-2012	17	1780	77.6122
2011-2012	17	1790	58.5818
2011-2012	19	1910	83.3621
2011-2012	19	1920	76.3518
2011-2012	19	1930	73.7004
2011-2012	19	1940	80.6207
2011-2012	19	1950	79.7198
2011-2012	19	1960	73.2512
2011-2012	19	1970	83.4437
2011-2012	19	1980	73.3752
2011-2012	19	1990	79.31
2011-2012	20	2010	70.4595
2011-2012	20	2020	69.5973
2011-2012	20	2030	75.897
2011-2012	20	2040	85.0773
2011-2012	20	2050	78.5521
2011-2012	20	2060	81.7418
2011-2012	20	2070	72.2742
2011-2012	20	2080	71.7588
2011-2012	20	2090	69.5798
2011-2012	21	2110	76.8737
2011-2012	21	2120	63.2557
2011-2012	21	2130	59.6469
2011-2012	21	2140	83.1229
2011-2012	21	2150	57.5164
2011-2012	21	2160	57.4759
2011-2012	22	2210	56.85
2011-2012	22	2220	100
2011-2012	22	2230	87.8784
2011-2012	22	2240	100
2011-2012	22	2250	87.4763
2011-2012	28	2810	77.8644
2011-2012	28	2820	63.3449
2011-2012	28	2830	98.6041
2011-2012	28	2840	43.847
2011-2012	28	2850	49.0705
2011-2012	28	2860	50.3001
2011-2012	29	2910	82.449
2011-2012	29	2920	81.8162
2011-2012	29	2930	62.3592
2011-2012	29	2940	81.9053
2011-2012	29	2950	80.0196
2011-2012	29	2960	85.5489
2011-2012	29	2970	76.6174
2011-2012	29	2980	69.5897
2011-2012	29	2990	77.8504
2011-2012	31	3110	66.3658
2011-2012	31	3120	84.017
2011-2012	31	3130	83.8879
2011-2012	31	3150	78.4105
2011-2012	31	3160	77.2857
2011-2012	31	3170	68.5164
2011-2012	31	3180	74.2039
2011-2012	31	3190	78.1824
2011-2012	37	3710	90.2944
2011-2012	37	3720	65.888
2011-2012	37	3740	82.7866
2011-2012	37	3750	79.6286
2011-2012	37	3760	34.1065
2011-2012	37	3770	78.4133
2011-2012	37	3780	95.8287
2011-2012	37	3790	70.1967
2011-2012	40	4010	85.4665
2011-2012	40	4030	47.8805
2011-2012	40	4040	86.0231
2011-2012	40	4050	61.6808
2011-2012	40	4060	58.0386
2011-2012	40	4070	77.3439
2011-2012	40	4080	55.8369
2011-2012	40	4090	0
2011-2012	45	4510	77.6923
2011-2012	45	4530	59.7171
2011-2012	45	4540	0
2011-2012	45	4550	61.0187
2011-2012	45	4580	90.2326
2011-2012	47	4710	91.1549
2011-2012	47	4720	89.502
2011-2012	47	4730	72.4592
2011-2012	47	4740	83.774
2011-2012	47	4750	87.7778
2011-2012	47	4760	71.4088
2011-2012	48	4811	86.4974
2011-2012	48	4812	69.8374
2011-2012	48	4830	82.9773
2011-2012	48	4840	61.7993
2011-2012	48	4851	81.3002
2011-2012	48	4852	52.3496
2011-2012	48	4870	64.2309
2011-2012	48	4881	69.048
2011-2012	48	4882	36.7617
2011-2012	48	4890	56.0509
2011-2012	48	4896	76.1234
2011-2012	48	4897	16.4103
2013-2014	1	110	76.082
2013-2014	1	130	93.293
2013-2014	1	140	24.776
2013-2014	1	150	77.5319
2013-2014	1	160	94.6228
2013-2014	5	530	94.5738
2013-2014	5	550	94.2771
2013-2014	5	560	84.9738
2013-2014	5	570	84.9076
2013-2014	5	590	70.7352
2013-2014	13	1340	80
2013-2014	13	1350	56.8481
2013-2014	13	1360	35.3319
2013-2014	13	1370	72.2029
2013-2014	13	1380	94.6858
2013-2014	13	1390	47.785
2013-2014	17	1710	86.8458
2013-2014	17	1720	92.6178
2013-2014	17	1730	70.7687
2013-2014	17	1740	92.0791
2013-2014	17	1750	94.8326
2013-2014	17	1760	75.8539
2013-2014	17	1770	87.3532
2013-2014	17	1780	89.3648
2013-2014	17	1790	73.5173
2013-2014	19	1910	93.1136
2013-2014	19	1920	86.3244
2013-2014	19	1930	80.2326
2013-2014	19	1940	85.8538
2013-2014	19	1950	86.0508
2013-2014	19	1960	77.6102
2013-2014	19	1970	87.0954
2013-2014	19	1980	85.0212
2013-2014	19	1990	80.3293
2013-2014	20	2010	82.989
2013-2014	20	2020	86.9183
2013-2014	20	2030	81.6955
2013-2014	20	2040	85.6069
2013-2014	20	2050	89.5637
2013-2014	20	2060	84.8886
2013-2014	20	2070	88.2
2013-2014	20	2080	82.0244
2013-2014	20	2090	81.3274
2013-2014	21	2110	74.0166
2013-2014	21	2120	73.0787
2013-2014	21	2130	58.5765
2013-2014	21	2140	91.499
2013-2014	21	2150	69.4171
2013-2014	21	2160	100
2013-2014	22	2210	93.1928
2013-2014	22	2230	76.983
2013-2014	22	2240	100
2013-2014	22	2250	76.7395
2013-2014	28	2810	77.7119
2013-2014	28	2820	100
2013-2014	28	2830	79.4444
2013-2014	28	2840	73.9046
2013-2014	28	2850	68.4396
2013-2014	28	2860	58.7655
2013-2014	28	2870	66.6667
2013-2014	29	2910	89.7322
2013-2014	29	2920	85.7282
2013-2014	29	2930	88.3506
2013-2014	29	2940	92.5491
2013-2014	29	2950	83.792
2013-2014	29	2960	90.8697
2013-2014	29	2970	83.0448
2013-2014	29	2990	80.3668
2013-2014	31	3110	68.168
2013-2014	31	3120	85.6233
2013-2014	31	3130	90.3777
2013-2014	31	3150	83.1599
2013-2014	31	3160	85.8338
2013-2014	31	3170	71.6514
2013-2014	31	3180	85.3868
2013-2014	31	3190	86.5715
2013-2014	37	3710	100
2013-2014	37	3720	83.0968
2013-2014	37	3740	63.4293
2013-2014	37	3750	50.5917
2013-2014	37	3760	80.1925
2013-2014	37	3770	88.2168
2013-2014	37	3780	92.1934
2013-2014	37	3790	83.3304
2013-2014	40	4010	91.591
2013-2014	40	4030	92.7224
2013-2014	40	4040	96.4356
2013-2014	40	4050	90.8493
2013-2014	40	4070	83.8687
2013-2014	40	4080	82.5526
2013-2014	45	4510	0
2013-2014	45	4530	82.0719
2013-2014	45	4550	73.1795
2013-2014	45	4580	70.0722
2013-2014	47	4710	89.0349
2013-2014	47	4720	89.5899
2013-2014	47	4730	85.9329
2013-2014	47	4740	75.8538
2013-2014	47	4750	86.6365
2013-2014	47	4760	67.7562
2013-2014	48	4811	82.6958
2013-2014	48	4812	100
2013-2014	48	4840	71.7076
2013-2014	48	4851	39.6475
2013-2014	48	4852	79.0316
2013-2014	48	4870	88.19
2013-2014	48	4881	76.4151
2013-2014	48	4882	66.2434
2013-2014	48	4890	71.4464
2013-2014	48	4896	79.7024
2013-2014	48	4897	18.8462
2015-2016	1	110	81.7705
2015-2016	1	120	82.9361
2015-2016	1	130	0
2015-2016	1	140	0
2015-2016	1	150	52.9016
2015-2016	1	160	77.1082
2015-2016	5	530	89.0389
2015-2016	5	550	75
2015-2016	5	560	69.0611
2015-2016	5	570	74.9527
2015-2016	5	590	65.5662
2015-2016	13	1350	89.117
2015-2016	13	1360	76.8156
2015-2016	13	1370	63.8596
2015-2016	13	1380	79.6413
2015-2016	13	1390	26.781
2015-2016	17	1710	87.3725
2015-2016	17	1720	95.7463
2015-2016	17	1730	84.6675
2015-2016	17	1740	94.1907
2015-2016	17	1750	90.3966
2015-2016	17	1760	81.1404
2015-2016	17	1770	91.6441
2015-2016	17	1780	93.3919
2015-2016	17	1790	89.6522
2015-2016	19	1910	89.1075
2015-2016	19	1920	88.4684
2015-2016	19	1930	82.7252
2015-2016	19	1940	87.22
2015-2016	19	1950	86.1478
2015-2016	19	1960	82.4048
2015-2016	19	1970	91.3687
2015-2016	19	1980	84.2292
2015-2016	19	1990	84.4499
2015-2016	20	2010	88.5979
2015-2016	20	2020	83.1165
2015-2016	20	2030	88.53
2015-2016	20	2040	87.3805
2015-2016	20	2050	94.4737
2015-2016	20	2060	90.1243
2015-2016	20	2070	91.0847
2015-2016	20	2080	84.5871
2015-2016	20	2090	86.9049
2015-2016	21	2110	83.2081
2015-2016	21	2120	83.7045
2015-2016	21	2130	76.9615
2015-2016	21	2140	80.9755
2015-2016	21	2150	78.832
2015-2016	21	2160	98.8091
2015-2016	22	2210	100
2015-2016	22	2220	72.7273
2015-2016	22	2230	84.1448
2015-2016	22	2240	75
2015-2016	22	2250	80.0912
2015-2016	28	2810	81.3155
2015-2016	28	2820	96.8979
2015-2016	28	2830	100
2015-2016	28	2840	57.9935
2015-2016	28	2850	64.194
2015-2016	28	2860	46.643
2015-2016	28	2870	88.4105
2015-2016	29	2910	92.8815
2015-2016	29	2920	88.7079
2015-2016	29	2930	89.046
2015-2016	29	2940	96.1378
2015-2016	29	2950	91.1899
2015-2016	29	2960	95.6123
2015-2016	29	2970	90.9481
2015-2016	29	2980	73.7903
2015-2016	29	2990	80.2209
2015-2016	31	3110	90.5774
2015-2016	31	3120	86.2615
2015-2016	31	3130	90.5685
2015-2016	31	3150	85.0236
2015-2016	31	3160	87.5957
2015-2016	31	3170	85.8376
2015-2016	31	3180	92.8745
2015-2016	31	3190	92.9728
2015-2016	37	3710	89.5805
2015-2016	37	3720	100
2015-2016	37	3740	82.0979
2015-2016	37	3750	73.0197
2015-2016	37	3760	63.6403
2015-2016	37	3770	97.2381
2015-2016	37	3780	98.9183
2015-2016	37	3790	84.5895
2015-2016	40	4010	83.0277
2015-2016	40	4030	43.6611
2015-2016	40	4040	98.2145
2015-2016	40	4050	100
2015-2016	40	4060	0
2015-2016	40	4070	87.1726
2015-2016	40	4080	100
2015-2016	40	4090	68.7255
2015-2016	45	4510	89.1364
2015-2016	45	4530	93.7859
2015-2016	45	4540	70.7317
2015-2016	45	4550	68.687
2015-2016	45	4580	95.1596
2015-2016	47	4710	87.2979
2015-2016	47	4720	84.5828
2015-2016	47	4730	94.9285
2015-2016	47	4740	76.6477
2015-2016	47	4750	94.3421
2015-2016	47	4760	92.3485
2015-2016	48	4811	93.0873
2015-2016	48	4812	70.6625
2015-2016	48	4821	25
2015-2016	48	4830	100
2015-2016	48	4840	77.0888
2015-2016	48	4851	100
2015-2016	48	4852	50
2015-2016	48	4870	100
2015-2016	48	4881	83.6806
2015-2016	48	4882	72.2429
2015-2016	48	4890	70.2068
2015-2016	48	4896	100
2015-2016	48	4897	96.1487

## Sheet: Table 9
Supplementary Table 9. First stage of main regression (coefficient)
	Bt adoption rate
	Coefficient and standard errors
Variables	model	model	model	model	model	model
	(1)	(2)	(3)	(4)	(5)	(6)
IV1: Seed cost per expected yield	80.758***	80.816***	80.962***	79.503***	79.965***	79.529***
	(4.043)	(4.094)	(4.061)	(3.876)	(3.877)	(3.826)
IV2: Expected yield	0.260***	0.260***	0.264***	0.255***	0.257***	0.252***
	(0.009)	(0.009)	(0.009)	(0.009)	(0.008)	(0.008)
Palmer Z index
Palmer Z in June	0.045	0.054	0.069	0.023	0.054	0.090
	(0.070)	(0.069)	(0.069)	(0.074)	(0.074)	(0.083)
Palmer Z in July	-0.133	-0.146*	-0.160*	-0.203**	-0.203**	-0.360***
	(0.086)	(0.086)	(0.086)	(0.085)	(0.085)	(0.089)
Palmer Z in August	-0.053	-0.055	-0.051	-0.075	-0.067	-0.075
	(0.072)	(0.071)	(0.071)	(0.071)	(0.071)	(0.071)
Palmer Z in September	0.512***	0.511***	0.504***	0.508***	0.497***	0.496***
	(0.070)	(0.070)	(0.069)	(0.069)	(0.069)	(0.069)
Temperature in June
Range 26-36°C	-1.023	-0.327	0.267
	(1.432)	(1.278)	(1.263)
Range 28-38°C				-0.958	-0.279
				(1.452)	(1.430)
Range 30-40°C						1.506
						(1.411)
Above 38°C	-11.909**
	(5.102)
Above 40°C		-22.868***		-27.473***
		(7.252)		(7.102)
Above 42°C			-6.497		-13.441	-13.911*
			(8.770)		(8.474)	(8.395)
Temperature in July
Range 26-36°C	-0.634	-1.573	-2.113*
	(1.452)	(1.254)	(1.170)
Range 28-38°C				-5.458***	-5.227***
				(1.157)	(1.058)
Range 30-40°C						-8.045***
						(1.199)
Above 38°C	4.601*
	(2.645)
Above 40°C		5.606		-0.508
		(3.938)		(4.083)
Above 42°C			-21.143		-31.147**	-38.232***
			(12.985)		(13.503)	(13.629)
State dummies
AL	-9.623***	-10.406***	-9.999***	-6.643***	-6.655***	-5.751**
	(2.530)	(2.578)	(2.545)	(2.386)	(2.387)	(2.377)
AR	4.426**	3.535	3.222	7.004***	6.917***	7.355***
	(2.179)	(2.180)	(2.167)	(2.153)	(2.110)	(2.120)
GA	-21.745***	-22.429***	-22.245***	-19.760***	-19.790***	-18.809***
	(2.155)	(2.179)	(2.169)	(2.139)	(2.134)	(2.144)
IA	13.226***	11.720***	11.493***	12.488***	12.568***	10.892***
	(1.546)	(1.400)	(1.373)	(1.648)	(1.611)	(1.815)
IL	6.593***	5.217***	5.140***	7.478***	7.519***	6.515***
	(1.434)	(1.329)	(1.312)	(1.478)	(1.444)	(1.695)
KS	13.419***	11.911***	12.233***	12.485***	12.746***	11.820***
	(1.262)	(1.003)	(0.932)	(1.258)	(1.130)	(1.438)
KY	-0.900	-2.104	-2.063	1.709	1.656	1.476
	(1.428)	(1.391)	(1.356)	(1.362)	(1.322)	(1.555)
LA	-3.704***	-4.259***	-4.447***	-1.270	-1.294	-0.371
	(1.411)	(1.446)	(1.416)	(1.350)	(1.304)	(1.321)
MO	14.146***	12.991***	13.032***	15.048***	15.184***	14.998***
	(1.316)	(1.197)	(1.163)	(1.428)	(1.383)	(1.632)
MS	-12.922***	-13.617***	-13.604***	-10.470***	-10.475***	-9.677***
	(1.712)	(1.731)	(1.720)	(1.638)	(1.619)	(1.611)
NC	10.962***	9.883***	10.052***	13.782***	13.718***	13.978***
	(1.937)	(1.968)	(1.920)	(1.760)	(1.735)	(1.793)
NE	12.060***	10.769***	10.527***	10.458***	10.464***	10.345***
	(1.528)	(1.400)	(1.346)	(1.689)	(1.618)	(1.770)
OK	9.097***	8.023***	8.102***	8.732***	8.664***	8.094***
	(2.932)	(2.847)	(2.815)	(2.811)	(2.750)	(2.697)
SC	-4.767**	-5.532***	-5.231***	-2.850	-2.907	-2.086
	(1.903)	(1.962)	(1.926)	(1.794)	(1.785)	(1.805)
TN	10.525***	9.476***	9.750***	13.553***	13.559***	14.000***
	(1.300)	(1.294)	(1.254)	(1.117)	(1.093)	(1.240)
TX	-	-	-	-	-	-
(omitted)
Year Dummies	-	-	-	-	-	-
Year 2001	-25.153***	-24.999***	-24.718***	-25.911***	-25.496***	-25.506***
	(2.585)	(2.577)	(2.552)	(2.466)	(2.456)	(2.428)
Year 2002	-18.539***	-18.477***	-18.337***	-19.091***	-18.779***	-18.735***
	(2.451)	(2.464)	(2.450)	(2.368)	(2.371)	(2.356)
Year 2003	-19.339***	-19.131***	-18.813***	-20.147***	-19.623***	-19.507***
	(2.517)	(2.496)	(2.472)	(2.411)	(2.400)	(2.366)
Year 2004	-14.908***	-14.832***	-14.687***	-16.394***	-15.962***	-16.520***
	(2.383)	(2.384)	(2.363)	(2.308)	(2.299)	(2.254)
Year 2005	-6.845***	-6.738***	-6.599***	-7.510***	-7.207***	-7.233***
	(2.287)	(2.293)	(2.282)	(2.205)	(2.206)	(2.185)
Year 2006	-7.230***	-7.214***	-6.995***	-7.924***	-7.509***	-7.582***
	(2.142)	(2.156)	(2.143)	(2.080)	(2.080)	(2.069)
Year 2007	2.266	2.368	2.490	1.500	1.787	1.099
	(2.007)	(2.011)	(1.998)	(1.929)	(1.927)	(1.886)
Year 2008	-0.455	-0.403	-0.359	-0.918	-0.748	-0.942
	(1.586)	(1.592)	(1.584)	(1.551)	(1.551)	(1.540)
Year 2009	-3.476***	-3.471***	-3.391***	-4.859***	-4.649***	-5.691***
	(1.158)	(1.155)	(1.142)	(1.130)	(1.117)	(1.087)
Year 2010	-5.234***	-5.220***	-5.167***	-5.318***	-5.269***	-5.414***
	(1.070)	(1.067)	(1.064)	(1.048)	(1.049)	(1.045)
Year 2011	-0.196	-0.101	-0.003	-0.060	-0.010	0.593
	(1.038)	(1.021)	(1.019)	(1.014)	(1.007)	(0.998)
Year 2012	-8.507***	-8.271***	-8.576***	-8.174***	-8.599***	-7.730***
	(0.889)	(0.895)	(0.902)	(0.908)	(0.899)	(0.911)
Year 2013	-5.196***	-5.109***	-5.156***	-5.765***	-5.788***	-6.245***
	(0.760)	(0.759)	(0.760)	(0.789)	(0.786)	(0.789)
Year 2014	-5.283***	-5.310***	-5.366***	-6.421***	-6.348***	-7.133***
	(0.747)	(0.738)	(0.733)	(0.798)	(0.780)	(0.794)
Year 2015	-3.928***	-3.881***	-3.854***	-4.205***	-4.142***	-4.114***
	(0.763)	(0.763)	(0.764)	(0.774)	(0.774)	(0.752)
Year 2016	-	-	-	-	-	-
(omitted)
Missing data dummy	-0.438	-0.592	-0.510	-0.613	-0.603	-0.563
	(0.487)	(0.487)	(0.485)	(0.516)	(0.511)	(0.523)
Observations	12,127	12,127	12,127	12,127	12,127	12,127
Standard errors in parentheses, *** p<0.01, ** p<0.05, * p<0.1
A value for partial F-statistics of IV1=IV2=0 is 416.86
